# Supplementary material for: Italian Children Exposure to Bisphenol A: Biomonitoring Data from the LIFE PERSUADED Project
Source: Int J Environ Res Public Health. 2021 Nov 12;18(22):11846. doi: 10.3390/ijerph182211846 (PMC8621164; doi:10.3390/ijerph182211846)
Supplement: Supplementary file 1 [file ijerph-18-11846-s001.zip]

Archive with 1 entries (1 files):
- ijerph-1451859-supplementary.pdf
